# Supplementary material for: Cocaine-Induced DNA-Dependent Protein Kinase Relieves RNAP II Pausing by Promoting TRIM28 Phosphorylation and RNAP II Hyperphosphorylation to Enhance HIV Transcription
Source: Cells. 2024 Nov 23;13(23):1950. doi: 10.3390/cells13231950 (PMC11640508; doi:10.3390/cells13231950)
Supplement: Supplementary file 1 [file cells-13-01950-s001.zip]

Archive with 1 entries (1 files):
- cells-3306672-supplementary.pdf
